# Supplementary material for: A Comparison of Parent Reports, the Mental Synthesis Evaluation Checklist (MSEC) and the Autism Treatment Evaluation Checklist (ATEC), with the Childhood Autism Rating Scale (CARS)
Source: Pediatr Rep. 2024 Mar 11;16(1):174–89. doi: 10.3390/pediatric16010016 (PMC10975750; doi:10.3390/pediatric16010016)
Supplement: Supplementary file 1 [file pediatrrep-16-00016-s001.zip]

Archive with 1 entries (1 files):
- pediatrrep-2782591-supplementary.pdf
